# Supplementary material for: Highly Conserved Non-Coding Sequences and the 18q Critical Region for Short Stature: A Common Mechanism of Disease?
Source: PLoS One. 2008 Jan 23;3(1):e1460. doi: 10.1371/journal.pone.0001460 (PMC2180198; doi:10.1371/journal.pone.0001460)
Supplement: Table S1 — (0.01 MB XLS) [file pone.0001460.s001.xls]

## Sheet: Sheet1
	Table S1
	PRIMERS FOR LUCIFERASE ASSAY
	Name	Sequence
	S3UCR1-F	5-TCAACGCGTAACGGCTCGCTTTCCTAGGATG-3
	S3UCR1-R	5-AATCTCGAGAGTTTCTTAGGCAGTATCCTTCG-3
	S3UCR3-F	5-TCAACGCGTCTGAAGTCTATAAGGTGCAACTG-3
	S3UCR3-R	5-AATCTCGAGACAGCTGACGCATTTGACCTG-3
	S3UCR6-F	5-TCAACGCGTCAATCCTTCAGGTAGCACAGTC-3
	S3UCR6-R	5-AATCTCGAGTCTAGGTGTCATTTATTTGCAGAG-3
	S3UCR7-F	5-TCAACGCGTCAGTGGGAGACCAGTCACATG-3
	S3UCR7-R	5-AATCTCGAGTAACGGGGTTTAGCCAAACAGG-3
	S3UCR8-F	5-TCAACGCGTCTCCATGAAGTACTTCTGGGTAC-3
	S3UCR8-R	5-AATCTCGAGACCATCACCAGGTTGTCCTGC-3
	S3UCR9-F	5-TCAACGCGTCACCGGGCAGGCCCAAGAGC-3
	S3UCR9-R	5-AATCTCGAGTGTTTGGCTTCGCCCTCTCTC-3
	S3UCRE-F	5-TCAACGCGTATTACTGGACTCAGTGCCACTG-3
	S3UCRE-R	5-AATCTCGAGTGTAGCACTGATGCAATTATGCC-3
