# Supplementary material for: Highly Conserved Non-Coding Sequences and the 18q Critical Region for Short Stature: A Common Mechanism of Disease?
Source: PLoS One. 2008 Jan 23;3(1):e1460. doi: 10.1371/journal.pone.0001460 (PMC2180198; doi:10.1371/journal.pone.0001460)
Supplement: Table S2 — (0.01 MB XLS) [file pone.0001460.s002.xls]

## Sheet: Sheet1
TABLE S2
PRIMERS FOR ChIP
Name	Sequence
MOUSE
Control genes
MMYC4-UP	5-GACGCTRTGGCGGGAAAA-3
MMYC4-LO	5-CTCTGCACACACGGCTCTT-3
MX1-UP	5-TAAAGGTCCAATAAGATGTCAGAA-3
MX1-LO	5-GGAGAGAAACCACGGAAGAA-3
GENES PROMOTERS
mIPsall3-F2 bis	5-GACAAAGGCGCCGGGTCGGAGC-3
mIPsall3-R	5-GGCCCCTCCCGGAGCGAGCG-3
mIPATP9B-F	5-AATCTGGTCCGCCATGCTCCGGCCTGC-3
mIPATP9B-R	5-GAACGATCCTTCGCTGTTCTGTGACGC-3
m/hIPchrdl1-F1	5-AAGTGGGTGGGAGGAAAAACATCACCG-3
m/hIPchrdl1-R1	5-GGGCGGGCAGGTGGCCCCGGGCCGCCG-3
HCNE
IPMHs3ucr1-f	5-ATCTCATTTCGACAACAGCTGAG-3
IPMHs3ucr1-r	5-GATTGGTAATACAGTAATTGAGCAG-3
IPSALL2-F	5-GGAAAACTCATTCCAGGGACGACTGAG-3
IPSALL2-R	5-CAGTTCATTTCAGAAATCAATATTTAC-3
IPMHs3ucr3-f	5-TGAAATTAATTTCCTCTGGTGTAAC-3
IPMHs3ucr3-r	5-TGGTCATGTTTACATTAGCCTTCTC-3
IPSALL4-F	5-GTGAATTATTGTGCAATTAATCATTTG-3
IPSALL4-R	5-CGTGATTTAGTAGTCACTGGTTATTTC-3
IPSALL5-F	5-TGGCAGCTGCTGGTTAATTTTCTTCAC-3
IPSALL5-R	5-ATAAGTTGAAAATGTCAGGTAATTGGC-3
IPMHs3ucr6-f	5-TGACAAAATGGGATGTTAACTAATG-3
IPMHs3ucr6-r	5-ACAAGATAATGGAGCTTTCATTGC-3
IPMHs3ucr7-f	5-TCTTAAGTTACCCCAAGAGTACAC-3
IPMHs3ucr7-r	5-TTCTAATTAACCTGAAGTATTAGGC-3
IPMHs3ucr8-f	5-TGAAGAGATTAAAAGTTAATAGGAG-3
IPMHs3ucr8-f	5-ATTAATTCATTAAGTCAAACTGCTTG-3
IPMHs3ucr9-f	5-AGCTCATCACAAATACCACAGAGAG-3
IPMHs3ucr9-r	5-TCCCTGAGAGACCCAGTGGCAG-3
IPSALL10-F	5-CAGACCATATTTTACAACAGAGAAAAC-3
IPSALL10-R	5-GCATAACTCTAATATTGACCTTAACTG-3
IPMHs3ucrE-f	5-AGAACAGATATAAAGCTGATATGC-3
IPMHs3ucrE-r	5-CATGCTGCCCTGCTGTAAATATC-3
HUMAN
Control genes	Sequence
SMCX-F	5-CTTGTTCCTCCGCCGTTGA-3
SMCX-R	5-CCATCTTGGTTTGTCAGCGT-3
POLA-F	5-AATTCAGGGCGCGCAGCAGG-3
POLA-R	5-TGGGAGAAAGGGCGCTCTGG-3
GENES PROMOTERS
MBP1-F2	5-GAGCCGGCAGGTCCTCCCAAGG-3
MBP1-R2	5-GACGAAGACCACGATGTCTCTGGG-3
SALL3-F	5-ACGCGGGGCCGGGCGAGAAGG-3
SALL3-R	5-GGCCCCTCCCGGAGCGAGCG-3
ATP9B-F1	5-AGCAGGCTGTGGGCCTAGAGG-3
ATP9B-R1	5-CTGGTGTCTGTGCGTTCACAGG-3
ATP9B-F2	5-CCTGTGAACGCACAGACACCAGC-3
ATP9B-R2	5-CAGGCTGGCCTTCCGGTAGCGC-3
NFACT1B-F1	5-GCACCACTGCACTCCAGCCTGG-3
NFACT1B-R1	5-TGATAAGCCATCGTTCCGTGTGG-3
