# Supplementary material for: Highly Conserved Non-Coding Sequences and the 18q Critical Region for Short Stature: A Common Mechanism of Disease?
Source: PLoS One. 2008 Jan 23;3(1):e1460. doi: 10.1371/journal.pone.0001460 (PMC2180198; doi:10.1371/journal.pone.0001460)
Supplement: Table S3 — (0.01 MB XLS) [file pone.0001460.s003.xls]

## Sheet: Sheet1
	Table S3
	PRIMERS FOR RTQ
	Name	Sequence
	mHistone3-F1	5-GTGAAGAAACCTCATCGTTACAGGCCTGGTAC-3
	HHistone3-R1	5-CTGCAAAGCACCGATAGCTGCGCTCTGGAAGC-3
	MCHRDL1-F	5-CCCAAACTGACCTGTGCATTCCCAGTC-3
	MCHRDL1-R	5-CGGAAGATATCACCATCCGCATGTTCC-3
	SALL3-F1BIS	5-TTTGGCTGCACCATCTGCGGC-3
	SALL3-R	5-TCTGAGCTCGCTTTGTCCAAGC-3
	m/hATP9B-F	5-GGCATCCTCATGTATGGGGC-3
	m/hATP9B-R	5-ACTTTCCACAAGAAGGTCACGG-3
